# Supplementary material for: Synthesis of Lightweight Renewable Microwave-Absorbing Bio-Polyurethane/Fe3O4 Composite Foam: Structure Analysis and Absorption Mechanism
Source: Int J Mol Sci. 2022 Oct 14;23(20):12301. doi: 10.3390/ijms232012301 (PMC9603621; doi:10.3390/ijms232012301)
Supplement: Supplementary file 1 [file ijms-23-12301-s001.zip]

Archive with 1 entries (1 files):
- ijms-1937769-supplementary.pdf
